# Supplementary material for: Lost in Translation: An OSCE-Based Workshop for Helping Learners Navigate a Limited English Proficiency Patient Encounter
Source: MedEdPORTAL. 2021 Mar 17;17:11118. doi: 10.15766/mep_2374-8265.11118 (PMC7970641; doi:10.15766/mep_2374-8265.11118)
Supplement: Supplementary file 1 — Description of Workshop Components.docxChecklist.docxPreworkshop OSCE.docxPanel Discussion.docxWorking With Health Care Interpreters.pptxMap of Postworkshop OSCE.docxFacilitator Guide for Interactive Q&A.docxDebriefing.docxPostworkshop OSCE.docx [file mep_2374-8265.11118-s001.zip]

Archive with 10 entries (10 files):
- A. Description of Workshop Components.docx
- B. Checklist.docx
- C. Preworkshop OSCE.docx
- D. Panel Discussion.docx
- E. Working With Health Care Interpreters.pptx
- F. Map of Postworkshop OSCE.docx
- G. Facilitator Guide for Interactive Q&A.docx
- H. Debriefing.docx
- I. Postworkshop OSCE.docx
- _Educational_Summary_Report_11118.pdf
